# Supplementary material for: Acetyl-11-Keto-Beta Boswellic Acid (AKBA) Protects Lens Epithelial Cells Against H2O2-Induced Oxidative Injury and Attenuates Cataract Progression by Activating Keap1/Nrf2/HO-1 Signaling
Source: Front Pharmacol. 2022 Jul 11;13:927871. doi: 10.3389/fphar.2022.927871 (PMC9310784; doi:10.3389/fphar.2022.927871)
Supplement: Supplementary file 3 [file DataSheet1.xlsx]

## Sheet: Sheet1
Figure 1A	Relative Nrf2 mRNA expresssion			Relative Keap1 mRNA expresssion
	normal	cataract		normal	cataract
	0.0207	0.0154		0.045	0.1909
	0.0269	0.007		0.0501	0.0779
	0.026	0.022		0.0721	0.2855
	0.0302	0.0066		0.0755	0.162
	0.0354	0.0049		0.056	0.1199
	0.0313	0.0111		0.0537	0.2244
	0.0278	0.0077		0.0479	0.1633
	0.0289	0.0025		0.0443	0.2188
	0.036	0.0397		0.0633	0.3137
	0.0348	0.014		0.0652	0.2099
		0.0041			0.1136
		0.0047			0.1505
		0.0032			0.2109
		0.0038			0.1243
		0.0105			0.1712
Figure 1C	Relative cell viability (%)
	H2O2 concentration (μM)	0	50	100	150	200	250
		95.5933	100.603	88.9833	81.7733	61.0033	17.3533
		96.0533	96.7733	85.3233	72.8033	65.3333	18.1733
		95.6833	95.8833	88.7733	73.1333	65.1033	19.7533
		101.113	94.6533	88.4233	79.6533	71.4833	19.7933
		95.8033	88.0333	86.7433	77.3233	62.9033	18.1933
		94.8533	99.1433	84.9633	71.5333	57.7033	16.2233
Figure 1E	Apoptosis rate (%)
	control	H2O2
	1.93	48.9
	1.27	50.8
	1.5	47.4
Figure 1G	Relative BAX protein level			Relative NOX1 protein level			Relative Caspase-3 protein level
	control	H2O2		control	H2O2		control	H2O2
	0.233	0.982		0.585	0.893		0.354	0.939
	0.322	0.878		0.645	0.741		0.393	0.739
	0.419	0.81		0.586	0.751		0.45	0.612
Figure 2B	CCK8
	AKBA concentration (μM)	0	2	4	8	16	32	64	128	200
		1.1398	1.1383	1.0956	1.1535	1.0926	0.8053	0.0967	0.0549	0.0703
		1.1564	1.1343	1.1263	1.1618	1.1239	0.8134	0.1109	0.0597	0.0664
		1.1602	1.1352	1.1652	1.1818	1.1255	0.814	0.1114	0.0648	0.0661
Figure 2C	Cell inhibition (%)
	AKBA concentration (μM)	0	2	4	8	16	32	64	128	200
		0	1.01108	1.25725	-2.2039	5.27549	19.2544	89.5815	93.7841	94.0302
		0	2.15889	3.13471	-1.2045	6.32124	27.6876	90.6131	94.3993	94.456
		0	2.23855	5.8427	-0.138289	6.98083	29.9222	90.6234	94.7158	94.5981
Figure 2E	Tunel-positive cells (%)
	control	H2O2	Low-AKBA	High-AKBA
	2.15	51.28	16	2.53
	2.04	64.1	14.55	2.44
	2.53	43.59	15.69	2.63
Figure 2H	Apoptosis rate (%)
	control	H2O2	Low-AKBA	High-AKBA
	1.8	49.8	46.8	17.16
	1.98	68.2	35.9	12.04
	1.91	64.7	40.7	2.37
Figure 2I	ROS-positive cells (%)
	control	H2O2	Low-AKBA	High-AKBA
	1.8	61.9	2.5	1.1
	1.6	63.1	3.4	2.2
	1.1	74.4	4.9	1.6
Figure 3A	Relative Nrf2 mRNA expresssion					Relative BAX mRNA expresssion
	control	H2O2	Low-AKBA	High-AKBA		control	H2O2	Low-AKBA	High-AKBA
	0.9907	0.3899	1.24	1.9993		1.0953	8.2295	4.102	0.8848		Relative Caspase-3 mRNA expresssion
	0.9737	0.2418	1.3769	2.1279		1.0146	7.2878	3.5804	0.5499		control	H2O2	Low-AKBA	High-AKBA
	1.0355	0.2263	1.4057	1.9798		0.8901	5.888	3.001	0.4879		0.9961	3.79	1.7174	1.3945
											1.0325	3.5264	1.6314	0.9683
Figure 3C	Relative Keap1 protein level					Relative Nrf2 protein level					0.9713	3.931	1.6486	0.771
	control	H2O2	Low-AKBA	High-AKBA		control	H2O2	Low-AKBA	High-AKBA
	1.4067	2.0403	1.2138	1.2779		1.0043	0.5122	0.6389	0.7694		Relative BAX protein level					Relative Caspase-3 protein level
	1.3611	2.0303	1.1883	1.0945		0.977	0.4882	0.5937	0.7025		control	H2O2	Low-AKBA	High-AKBA		control	H2O2	Low-AKBA	High-AKBA
	1.0514	1.8187	1.3173	1.0265		1.0408	0.5076	0.6735	0.7469		0.6071	0.9714	0.8175	0.6775		0.8303	1.2531	0.5443	0.2416
											0.6568	1.171	0.8162	0.726		0.2265	1.3354	0.2309	0.2275
Figure 3E	Relative HO-1 protein level					Relative Bcl-2 protein level					0.3149	1.4806	0.8114	0.6558		0.14	1.9376	0.4161	0.3199
	control	H2O2	Low-AKBA	High-AKBA		control	H2O2	Low-AKBA	High-AKBA
	1.0309	0.5388	1.0139	1.1482		1.1326	0.7641	1.1135	1.5293
	1.2318	0.7979	1.3362	1.7199		1.3146	0.8934	1.3466	1.4511
	1.0861	0.6571	1.1288	1.379		1.2791	0.6253	0.9554	1.3004
Figure 3G	Relative Nrf2 (nucleus) protein level					Relative Nrf2 (cytoplasm) protein level
	control	H2O2	Low-AKBA	High-AKBA		control	H2O2	Low-AKBA	High-AKBA
	0.77	0.35	0.82	1.03		1.05	1.11	1.15	1.15
	0.75	0.3	0.78	1.01		1.13	1.01	1.01	0.98
	0.7	0.33	0.75	0.97		1.04	0.97	0.96	1.03
Figure 5C		Grade 0	Grade Ⅰ	Grade Ⅱ	Grade Ⅲ	Grade Ⅳ	Grade Ⅴ
	control	1	0	0	0	0	0
	AKBA	1	0	0	0	0	0
	Na2SeO3	0	0	0	0.506	0.333	0.167
	Na2SeO3+AKBA	0	0.667	0.167	0.167	0	0
Figure 6C	Histological scoring
	control	AKBA	Na2SeO3	Na2SeO3+AKBA
	0	0	4	1
	0	0	3	2
	0	0	3	2
Figure 6D	Nrf2-positive cells (%)
	control	AKBA	Na2SeO3	Na2SeO3+AKBA
	16	16	8	13
	13	19	10	16
	16	22	10	16
